# Supplementary material for: Molecular subtypes, tumor microenvironment infiltration characterization and prognosis model based on cuproptosis in bladder cancer
Source: PeerJ. 2023 Apr 6;11:e15088. doi: 10.7717/peerj.15088 (PMC10083007; doi:10.7717/peerj.15088)
Supplement: Supplemental Information 13 [file peerj-11-15088-s013.r]

library(sva)
library("FactoMineR")
library("factoextra")
setwd("//Users//xiaoyezzy//Desktop")                #ÉèÖÃ¹¤×÷Ä¿Â¼
pheno=read.table("pheno.txt",header=T,sep="\t",row.names=1)
data = read.table("matrix.txt",header=T,sep="\t",row.names=1)  

#ÉèÖÃpcaº¯Êý
pca.plot = function(data,col){
  df.pca <- PCA(t(data), graph = FALSE)
  fviz_pca_ind(df.pca,
               geom.ind = "point",
               col.ind = col ,
               addEllipses = TRUE,
               legend.title = "Groups"
  )
}
#²é¿´Ð£ÕýÇ°µÄPCAÍ¼
pca.plot(data,factor(pheno$batch))

combat_data <- ComBat(dat = as.matrix(data), batch = pheno$batch)
#²é¿´Ð£ÕýºóµÄPCAÍ¼
pca.plot(combat_data,factor(pheno$batch))
