# Supplementary material for: Molecular subtypes, tumor microenvironment infiltration characterization and prognosis model based on cuproptosis in bladder cancer
Source: PeerJ. 2023 Apr 6;11:e15088. doi: 10.7717/peerj.15088 (PMC10083007; doi:10.7717/peerj.15088)
Supplement: Supplemental Information 14 [file peerj-11-15088-s014.r]

#if (!requireNamespace("BiocManager", quietly = TRUE))
#    install.packages("BiocManager")
#BiocManager::install("ConsensusClusterPlus")

#if (!requireNamespace("BiocManager", quietly = TRUE))
#    install.packages("BiocManager")
#BiocManager::install("limma")

library(limma)

rt=read.table("ºÏ²¢ºóµÄÍ­ËÀÍö»ùÒò¾ØÕó.txt",sep="\t",header=T,check.names=F)              #¶ÁÈ¡ÊäÈëÎÄ¼þ

#Ò»¸ö»ùÒò³öÏÖ¶àÐÐ£¬È¡¾ùÖµ
rt=as.matrix(rt)
rownames(rt)=rt[,1]
exp=rt[,2:ncol(rt)]
dimnames=list(rownames(exp),colnames(exp))
data=matrix(as.numeric(as.matrix(exp)),nrow=nrow(exp),dimnames=dimnames)
data=avereps(data)
data=data[rowMeans(data)>0,]

#É¾µôÕý³£ÑùÆ·
group=sapply(strsplit(colnames(data),"\\-"),"[",4)
group=sapply(strsplit(group,""),"[",1)
group=gsub("2","1",group)
data=data[,group==0]


#¾ÛÀà
maxK=9
library(ConsensusClusterPlus)
results = ConsensusClusterPlus(data,
              maxK=maxK,
              reps=100,
              pItem=0.8,
              pFeature=1,
           
              clusterAlg="km",
              distance="euclidean",
              seed=123456,
              plot="png")
icl <- calcICL(results, title = title,plot = "png")
#Êä³ö½á¹û
clusterNum=2                  #·Ö¼¸Àà£¬¸ù¾ÝÅÐ¶Ï±ê×¼ÅÐ¶Ï
cluster=results[[clusterNum]][["consensusClass"]]
write.table(cluster,file="cluster.txt",sep="\t",quote=F,col.names=F)
