# Supplementary material for: Molecular subtypes, tumor microenvironment infiltration characterization and prognosis model based on cuproptosis in bladder cancer
Source: PeerJ. 2023 Apr 6;11:e15088. doi: 10.7717/peerj.15088 (PMC10083007; doi:10.7717/peerj.15088)
Supplement: Supplemental Information 16 [file peerj-11-15088-s016.r]

#install.packages("vioplot")

library(vioplot)                                                    #ÒýÓÃ°ü
setwd("C:\\Users\\lexb4\\Desktop\\GEOimmune\\11.vioplot")           #ÉèÖÃ¹¤×÷Ä¿Â¼
normal=202                                                            #Õý³£ÑùÆ·ÊýÄ¿
tumor=201                                                            #Ö×ÁöÑùÆ·ÊýÄ¿

rt=read.table("CIBERSORT.filter.txt",sep="\t",header=T,row.names=1,check.names=F)   #¶ÁÈ¡ÊäÈëÎÄ¼þ

pdf("vioplot.pdf",height=8,width=15)              #±£´æÍ¼Æ¬µÄÎÄ¼þÃû³Æ
par(las=1,mar=c(10,6,3,3))
x=c(1:ncol(rt))
y=c(1:ncol(rt))
plot(x,y,
     xlim=c(0,63),ylim=c(min(rt),max(rt)+0.02),
     main="",xlab="", ylab="Fraction",
     pch=21,
     col="white",
     xaxt="n")

#¶ÔÃ¿¸öÃâÒßÏ¸°ûÑ­»·£¬»æÖÆvioplot£¬Õý³£ÓÃÀ¶É«±íÊ¾£¬Ö×ÁöÓÃºìÉ«±íÊ¾
for(i in 1:ncol(rt)){
  normalData=rt[1:normal,i]
  tumorData=rt[(normal+1):(normal+tumor),i]
  vioplot(normalData,at=3*(i-1),lty=1,add = T,col = 'blue')
  vioplot(tumorData,at=3*(i-1)+1,lty=1,add = T,col = 'red')
  wilcoxTest=wilcox.test(normalData,tumorData)
  p=round(wilcoxTest$p.value,3)
  mx=max(c(normalData,tumorData))
  lines(c(x=3*(i-1)+0.2,x=3*(i-1)+0.8),c(mx,mx))
  text(x=3*(i-1)+0.5, y=mx+0.02, labels=ifelse(p<0.001, paste0("p<0.001"), paste0("p=",p)), cex = 0.8)
  text(seq(1,64,3),-0.03,xpd = NA,labels=colnames(rt),cex = 1,srt = 45,pos=2)
}
dev.off()
